# Supplementary material for: Composition Descriptors and Cultivar Transferability in Machine-Learning Models of Ultrasonication-Induced Functional Properties of Rice Flour
Source: Foods. 2026 Jun 24;15(13):2268. doi: 10.3390/foods15132268 (PMC13361452; doi:10.3390/foods15132268)
Supplement: Supplementary file 1 [file foods-15-02268-s001.zip]

Archive with 8 entries (8 files):
- Dataset_S1_ready_to_analysis_data_for_ML_analysis.xlsx
- Table_S1_composition_and_response.pdf
- Table_S2_hyperparameter_grid.pdf
- Table_S3_Full_performance_alt_metrics.pdf
- Table_S4_Process_adjusted_cultivar.pdf
- Table_S5_GroupMean_vs_Replicate.pdf
- Table_S6_Sensitivity_LOCO_no_Weolbaek.pdf
- Table_S7_cross_fitted_SHAP.pdf
