# Supplementary material for: Composition Descriptors and Cultivar Transferability in Machine-Learning Models of Ultrasonication-Induced Functional Properties of Rice Flour
Source: Foods. 2026 Jun 24;15(13):2268. doi: 10.3390/foods15132268 (PMC13361452; doi:10.3390/foods15132268)
Supplement: Supplementary file 1 [file foods-15-02268-s001.zip › Dataset_S1_ready_to_analysis_data_for_ML_analysis.xlsx]

## Sheet: Sheet1
Index	group_id	Varieties	Amplitude	Concentration	Time	Amylose	Protein	Fiber	WSI	Setback	Eta_50
1	1	Seolgang	40	7	15	19.23	7.18	0.26	0.117365	543	2.42616
2	1	Seolgang	40	7	15	19.23	7.18	0.26	0.122123	510	1.53577
3	1	Seolgang	40	7	15	19.23	7.18	0.26	0.119563	487	1.07835
4	2	Seolgang	40	7	30	19.23	7.18	0.26	0.214157	259	1.22574
5	2	Seolgang	40	7	30	19.23	7.18	0.26	0.215328	254	0.98489
6	2	Seolgang	40	7	30	19.23	7.18	0.26	0.23013	276	1.04471
7	3	Seolgang	40	7	45	19.23	7.18	0.26	0.254458	251	0.510637
8	3	Seolgang	40	7	45	19.23	7.18	0.26	0.270087	260	0.603454
9	3	Seolgang	40	7	45	19.23	7.18	0.26	0.255774	252	0.923345
10	4	Seolgang	60	7	15	19.23	7.18	0.26	0.135757	384	1.62148
11	4	Seolgang	60	7	15	19.23	7.18	0.26	0.143735	359	1.46143
12	4	Seolgang	60	7	15	19.23	7.18	0.26	0.149195	365	1.36916
13	5	Seolgang	60	7	30	19.23	7.18	0.26	0.251343	217	1.09769
14	5	Seolgang	60	7	30	19.23	7.18	0.26	0.252106	243	1.00298
15	5	Seolgang	60	7	30	19.23	7.18	0.26	0.237181	204	1.04369
16	6	Seolgang	60	7	45	19.23	7.18	0.26	0.242959	229	0.928715
17	6	Seolgang	60	7	45	19.23	7.18	0.26	0.246399	201	0.997418
18	6	Seolgang	60	7	45	19.23	7.18	0.26	0.243382	204	0.941024
19	7	Seolgang	80	7	15	19.23	7.18	0.26	0.19611	267	1.24212
20	7	Seolgang	80	7	15	19.23	7.18	0.26	0.201463	259	1.18539
21	7	Seolgang	80	7	15	19.23	7.18	0.26	0.206689	260	1.34955
22	8	Seolgang	80	7	30	19.23	7.18	0.26	0.283849	141	0.605403
23	8	Seolgang	80	7	30	19.23	7.18	0.26	0.265632	119	0.645791
24	8	Seolgang	80	7	30	19.23	7.18	0.26	0.301219	134	0.661308
25	9	Seolgang	80	7	45	19.23	7.18	0.26	0.368102	92	0.265621
26	9	Seolgang	80	7	45	19.23	7.18	0.26	0.380157	78	0.355112
27	9	Seolgang	80	7	45	19.23	7.18	0.26	0.416282	81	0.403111
28	10	Seolgang	40	10	15	19.23	7.18	0.26	0.124638	654	2.80396
29	10	Seolgang	40	10	15	19.23	7.18	0.26	0.123679	600	2.63839
30	10	Seolgang	40	10	15	19.23	7.18	0.26	0.120819	584	2.74901
31	11	Seolgang	40	10	30	19.23	7.18	0.26	0.145602	418	2.06548
32	11	Seolgang	40	10	30	19.23	7.18	0.26	0.142025	411	1.52399
33	11	Seolgang	40	10	30	19.23	7.18	0.26	0.137434	421	1.78931
34	12	Seolgang	40	10	45	19.23	7.18	0.26	0.167731	329	1.00382
35	12	Seolgang	40	10	45	19.23	7.18	0.26	0.174352	312	1.12333
36	12	Seolgang	40	10	45	19.23	7.18	0.26	0.169363	310	1.21388
37	13	Seolgang	60	10	15	19.23	7.18	0.26	0.190523	362	1.37319
38	13	Seolgang	60	10	15	19.23	7.18	0.26	0.179043	367	1.34839
39	13	Seolgang	60	10	15	19.23	7.18	0.26	0.187465	348	1.3465
40	14	Seolgang	60	10	30	19.23	7.18	0.26	0.307287	231	0.883591
41	14	Seolgang	60	10	30	19.23	7.18	0.26	0.340616	242	0.921041
42	14	Seolgang	60	10	30	19.23	7.18	0.26	0.276928	229	0.893876
43	15	Seolgang	60	10	45	19.23	7.18	0.26	0.202469	223	0.788062
44	15	Seolgang	60	10	45	19.23	7.18	0.26	0.239504	206	0.850744
45	15	Seolgang	60	10	45	19.23	7.18	0.26	0.241264	224	0.879549
46	16	Seolgang	80	10	15	19.23	7.18	0.26	0.2592	300	1.19674
47	16	Seolgang	80	10	15	19.23	7.18	0.26	0.256387	288	1.17567
48	16	Seolgang	80	10	15	19.23	7.18	0.26	0.237414	287	1.17878
49	17	Seolgang	80	10	30	19.23	7.18	0.26	0.305622	152	0.687704
50	17	Seolgang	80	10	30	19.23	7.18	0.26	0.304561	161	0.710809
51	17	Seolgang	80	10	30	19.23	7.18	0.26	0.326278	160	0.733579
52	18	Seolgang	80	10	45	19.23	7.18	0.26	0.39891	88	0.422405
53	18	Seolgang	80	10	45	19.23	7.18	0.26	0.428571	87	0.398735
54	18	Seolgang	80	10	45	19.23	7.18	0.26	0.452661	90	0.375767
55	19	Saechungmu	40	7	15	16.8	6.54	0.84	0.24561	278	1.39711
56	19	Saechungmu	40	7	15	16.8	6.54	0.84	0.241159	284	1.3714
57	19	Saechungmu	40	7	15	16.8	6.54	0.84	0.242964	295	1.42312
58	20	Saechungmu	40	7	30	16.8	6.54	0.84	0.276657	212	0.959587
59	20	Saechungmu	40	7	30	16.8	6.54	0.84	0.240066	216	1.13203
60	20	Saechungmu	40	7	30	16.8	6.54	0.84	0.236938	187	1.13844
61	21	Saechungmu	40	7	45	16.8	6.54	0.84	0.593576	106	0.515884
62	21	Saechungmu	40	7	45	16.8	6.54	0.84	0.587044	111	0.483041
63	21	Saechungmu	40	7	45	16.8	6.54	0.84	0.643259	116	0.476006
64	22	Saechungmu	60	7	15	16.8	6.54	0.84	0.198762	232	1.14026
65	22	Saechungmu	60	7	15	16.8	6.54	0.84	0.190867	234	1.20582
66	22	Saechungmu	60	7	15	16.8	6.54	0.84	0.195972	225	0.964083
67	23	Saechungmu	60	7	30	16.8	6.54	0.84	0.293939	151	0.734975
68	23	Saechungmu	60	7	30	16.8	6.54	0.84	0.270077	143	0.784426
69	23	Saechungmu	60	7	30	16.8	6.54	0.84	0.270681	148	0.749901
70	24	Saechungmu	60	7	45	16.8	6.54	0.84	0.419945	78	0.39894
71	24	Saechungmu	60	7	45	16.8	6.54	0.84	0.460476	80	0.397369
72	24	Saechungmu	60	7	45	16.8	6.54	0.84	0.421088	72	0.404433
73	25	Saechungmu	80	7	15	16.8	6.54	0.84	0.267972	167	0.517421
74	25	Saechungmu	80	7	15	16.8	6.54	0.84	0.322423	171	0.360805
75	25	Saechungmu	80	7	15	16.8	6.54	0.84	0.292511	171	0.662334
76	26	Saechungmu	80	7	30	16.8	6.54	0.84	0.468104	81	0.355939
77	26	Saechungmu	80	7	30	16.8	6.54	0.84	0.475005	83	0.364856
78	26	Saechungmu	80	7	30	16.8	6.54	0.84	0.495787	75	0.328132
79	27	Saechungmu	80	7	45	16.8	6.54	0.84	0.53268	50	0.229517
80	27	Saechungmu	80	7	45	16.8	6.54	0.84	0.518068	48	0.204221
81	27	Saechungmu	80	7	45	16.8	6.54	0.84	0.540252	50	0.246456
82	28	Saechungmu	40	10	15	16.8	6.54	0.84	0.206716	305	1.49672
83	28	Saechungmu	40	10	15	16.8	6.54	0.84	0.210407	304	1.44609
84	28	Saechungmu	40	10	15	16.8	6.54	0.84	0.19796	299	1.30843
85	29	Saechungmu	40	10	30	16.8	6.54	0.84	0.245606	247	1.45867
86	29	Saechungmu	40	10	30	16.8	6.54	0.84	0.221952	244	1.16562
87	29	Saechungmu	40	10	30	16.8	6.54	0.84	0.218147	241	1.23868
88	30	Saechungmu	40	10	45	16.8	6.54	0.84	0.24745	259	1.1742
89	30	Saechungmu	40	10	45	16.8	6.54	0.84	0.237413	251	1.17747
90	30	Saechungmu	40	10	45	16.8	6.54	0.84	0.25124	256	1.22962
91	31	Saechungmu	60	10	15	16.8	6.54	0.84	0.166979	344	1.58942
92	31	Saechungmu	60	10	15	16.8	6.54	0.84	0.184649	336	1.66966
93	31	Saechungmu	60	10	15	16.8	6.54	0.84	0.192142	325	1.70999
94	32	Saechungmu	60	10	30	16.8	6.54	0.84	0.26284	212	0.900992
95	32	Saechungmu	60	10	30	16.8	6.54	0.84	0.262609	210	1.02539
96	32	Saechungmu	60	10	30	16.8	6.54	0.84	0.277144	211	0.936645
97	33	Saechungmu	60	10	45	16.8	6.54	0.84	0.298411	144	0.627536
98	33	Saechungmu	60	10	45	16.8	6.54	0.84	0.311923	140	0.657577
99	33	Saechungmu	60	10	45	16.8	6.54	0.84	0.289154	149	0.872468
100	34	Saechungmu	80	10	15	16.8	6.54	0.84	0.354019	148	0.753694
101	34	Saechungmu	80	10	15	16.8	6.54	0.84	0.362036	146	0.782586
102	34	Saechungmu	80	10	15	16.8	6.54	0.84	0.36297	136	0.780313
103	35	Saechungmu	80	10	30	16.8	6.54	0.84	0.377409	99	0.439099
104	35	Saechungmu	80	10	30	16.8	6.54	0.84	0.384072	103	0.44016
105	35	Saechungmu	80	10	30	16.8	6.54	0.84	0.388645	96	0.37104
106	36	Saechungmu	80	10	45	16.8	6.54	0.84	0.495946	46	0.251622
107	36	Saechungmu	80	10	45	16.8	6.54	0.84	0.494759	47	0.281026
108	36	Saechungmu	80	10	45	16.8	6.54	0.84	0.493927	48	0.294071
109	37	Weolbaek	40	7	15	11.37	6.81	0.92	0.574476	112	0.700452
110	37	Weolbaek	40	7	15	11.37	6.81	0.92	0.509374	106	0.734985
111	37	Weolbaek	40	7	15	11.37	6.81	0.92	0.513795	109	0.680347
112	38	Weolbaek	40	7	30	11.37	6.81	0.92	0.5869	62	0.325197
113	38	Weolbaek	40	7	30	11.37	6.81	0.92	0.579604	59	0.334857
114	38	Weolbaek	40	7	30	11.37	6.81	0.92	0.521013	58	0.336095
115	39	Weolbaek	40	7	45	11.37	6.81	0.92	0.609238	39	0.218188
116	39	Weolbaek	40	7	45	11.37	6.81	0.92	0.588926	36	0.227147
117	39	Weolbaek	40	7	45	11.37	6.81	0.92	0.597171	38	0.220476
118	40	Weolbaek	60	7	15	11.37	6.81	0.92	0.51905	82	0.446732
119	40	Weolbaek	60	7	15	11.37	6.81	0.92	0.54834	74	0.468694
120	40	Weolbaek	60	7	15	11.37	6.81	0.92	0.548071	79	0.419456
121	41	Weolbaek	60	7	30	11.37	6.81	0.92	0.66331	51	0.225987
122	41	Weolbaek	60	7	30	11.37	6.81	0.92	0.645014	35	0.223854
123	41	Weolbaek	60	7	30	11.37	6.81	0.92	0.655141	48	0.232641
124	42	Weolbaek	60	7	45	11.37	6.81	0.92	0.67261	31	0.142348
125	42	Weolbaek	60	7	45	11.37	6.81	0.92	0.672654	72	0.144548
126	42	Weolbaek	60	7	45	11.37	6.81	0.92	0.64546	45	0.144971
127	43	Weolbaek	80	7	15	11.37	6.81	0.92	0.456679	52	0.306621
128	43	Weolbaek	80	7	15	11.37	6.81	0.92	0.481997	49	0.296365
129	43	Weolbaek	80	7	15	11.37	6.81	0.92	0.45019	49	0.265234
130	44	Weolbaek	80	7	30	11.37	6.81	0.92	0.756328	32	0.104078
131	44	Weolbaek	80	7	30	11.37	6.81	0.92	0.7399	35	0.136474
132	44	Weolbaek	80	7	30	11.37	6.81	0.92	0.73538	31	0.143589
133	45	Weolbaek	80	7	45	11.37	6.81	0.92	0.711198	25	0.0983305
134	45	Weolbaek	80	7	45	11.37	6.81	0.92	0.741594	26	0.09206
135	45	Weolbaek	80	7	45	11.37	6.81	0.92	0.72796	25	0.101049
136	46	Weolbaek	40	10	15	11.37	6.81	0.92	0.317005	142	1.08602
137	46	Weolbaek	40	10	15	11.37	6.81	0.92	0.341141	136	1.11156
138	46	Weolbaek	40	10	15	11.37	6.81	0.92	0.327459	133	0.885187
139	47	Weolbaek	40	10	30	11.37	6.81	0.92	0.514396	89	0.500585
140	47	Weolbaek	40	10	30	11.37	6.81	0.92	0.487165	88	0.552877
141	47	Weolbaek	40	10	30	11.37	6.81	0.92	0.468993	89	0.510643
142	48	Weolbaek	40	10	45	11.37	6.81	0.92	0.623572	65	0.316555
143	48	Weolbaek	40	10	45	11.37	6.81	0.92	0.637779	60	0.361243
144	48	Weolbaek	40	10	45	11.37	6.81	0.92	0.623834	56	0.339521
145	49	Weolbaek	60	10	15	11.37	6.81	0.92	0.41773	129	0.768976
146	49	Weolbaek	60	10	15	11.37	6.81	0.92	0.398564	130	0.868538
147	49	Weolbaek	60	10	15	11.37	6.81	0.92	0.431409	135	0.729805
148	50	Weolbaek	60	10	30	11.37	6.81	0.92	0.669579	65	0.379666
149	50	Weolbaek	60	10	30	11.37	6.81	0.92	0.639235	74	0.360126
150	50	Weolbaek	60	10	30	11.37	6.81	0.92	0.660292	73	0.326338
151	51	Weolbaek	60	10	45	11.37	6.81	0.92	0.688479	56	0.317858
152	51	Weolbaek	60	10	45	11.37	6.81	0.92	0.656587	59	0.299499
153	51	Weolbaek	60	10	45	11.37	6.81	0.92	0.693303	53	0.299894
154	52	Weolbaek	80	10	15	11.37	6.81	0.92	0.41077	70	0.353848
155	52	Weolbaek	80	10	15	11.37	6.81	0.92	0.4591	67	0.362884
156	52	Weolbaek	80	10	15	11.37	6.81	0.92	0.457857	73	0.365255
157	53	Weolbaek	80	10	30	11.37	6.81	0.92	0.483264	71	0.292378
158	53	Weolbaek	80	10	30	11.37	6.81	0.92	0.469372	50	0.306324
159	53	Weolbaek	80	10	30	11.37	6.81	0.92	0.505687	59	0.317477
160	54	Weolbaek	80	10	45	11.37	6.81	0.92	0.572292	28	0.155769
161	54	Weolbaek	80	10	45	11.37	6.81	0.92	0.57402	31	0.155369
162	54	Weolbaek	80	10	45	11.37	6.81	0.92	0.561063	31	0.143
163	55	Chamdream	80	10	15	17.73	5.65	0.92	0.213423	223	1.09599
164	55	Chamdream	80	10	15	17.73	5.65	0.92	0.218327	268	1.02828
165	55	Chamdream	80	10	15	17.73	5.65	0.92	0.234921	221	1.1076
166	56	Chamdream	80	10	30	17.73	5.65	0.92	0.454627	56	0.303997
167	56	Chamdream	80	10	30	17.73	5.65	0.92	0.458207	60	0.247057
168	56	Chamdream	80	10	30	17.73	5.65	0.92	0.482383	61	0.2943
169	57	Chamdream	80	10	45	17.73	5.65	0.92	0.415614	38	0.154158
170	57	Chamdream	80	10	45	17.73	5.65	0.92	0.419019	37	0.161647
171	57	Chamdream	80	10	45	17.73	5.65	0.92	0.444498	39	0.180535
172	58	Akibare	80	10	15	19.59	6.27	0.31	0.286291	236	0.956834
173	58	Akibare	80	10	15	19.59	6.27	0.31	0.289479	248	0.776782
174	58	Akibare	80	10	15	19.59	6.27	0.31	0.295735	235	0.859725
175	59	Akibare	80	10	30	19.59	6.27	0.31	0.408639	129	0.315648
176	59	Akibare	80	10	30	19.59	6.27	0.31	0.42035	114	0.338084
177	59	Akibare	80	10	30	19.59	6.27	0.31	0.430307	142	0.328447
178	60	Akibare	80	10	45	19.59	6.27	0.31	0.606577	54	0.278935
179	60	Akibare	80	10	45	19.59	6.27	0.31	0.612688	54	0.231809
180	60	Akibare	80	10	45	19.59	6.27	0.31	0.59996	56	0.222497
181	61	Samgwang	80	10	15	17.14	5.85	0.25	0.147405	310	1.45596
182	61	Samgwang	80	10	15	17.14	5.85	0.25	0.130335	319	1.15497
183	61	Samgwang	80	10	15	17.14	5.85	0.25	0.135213	326	0.987166
184	62	Samgwang	80	10	30	17.14	5.85	0.25	0.283795	144	0.705327
185	62	Samgwang	80	10	30	17.14	5.85	0.25	0.27151	163	0.668896
186	62	Samgwang	80	10	30	17.14	5.85	0.25	0.281915	156	0.582934
187	63	Samgwang	80	10	45	17.14	5.85	0.25	0.296477	48	0.229093
188	63	Samgwang	80	10	45	17.14	5.85	0.25	0.298253	47	0.261286
189	63	Samgwang	80	10	45	17.14	5.85	0.25	0.294543	48	0.232646
190	64	Chamdream	40	7	15	17.73	5.65	0.92	0.242425	236	1.2213
191	64	Chamdream	40	7	15	17.73	5.65	0.92	0.242871	249	1.17143
192	64	Chamdream	40	7	15	17.73	5.65	0.92	0.223608	224	1.14214
193	65	Chamdream	40	7	30	17.73	5.65	0.92	0.358889	123	0.685875
194	65	Chamdream	40	7	30	17.73	5.65	0.92	0.370937	126	0.668259
195	65	Chamdream	40	7	30	17.73	5.65	0.92	0.381327	114	0.677952
196	66	Chamdream	40	7	45	17.73	5.65	0.92	0.497871	82	0.385155
197	66	Chamdream	40	7	45	17.73	5.65	0.92	0.49417	91	0.353165
198	66	Chamdream	40	7	45	17.73	5.65	0.92	0.515803	94	0.366252
199	67	Chamdream	60	7	15	17.73	5.65	0.92	0.233332	221	1.00801
200	67	Chamdream	60	7	15	17.73	5.65	0.92	0.231577	222	1.00476
201	67	Chamdream	60	7	15	17.73	5.65	0.92	0.220721	225	1.05327
202	68	Chamdream	60	7	30	17.73	5.65	0.92	0.446331	106	0.422126
203	68	Chamdream	60	7	30	17.73	5.65	0.92	0.417396	101	0.441567
204	68	Chamdream	60	7	30	17.73	5.65	0.92	0.41867	106	0.412339
205	69	Chamdream	60	7	45	17.73	5.65	0.92	0.469335	67	0.205867
206	69	Chamdream	60	7	45	17.73	5.65	0.92	0.488261	60	0.203103
207	69	Chamdream	60	7	45	17.73	5.65	0.92	0.45859	69	0.193978
208	70	Chamdream	80	7	15	17.73	5.65	0.92	0.269706	196	0.793623
209	70	Chamdream	80	7	15	17.73	5.65	0.92	0.291694	199	0.837454
210	70	Chamdream	80	7	15	17.73	5.65	0.92	0.268883	181	0.787021
211	71	Chamdream	80	7	30	17.73	5.65	0.92	0.504677	57	0.24616
212	71	Chamdream	80	7	30	17.73	5.65	0.92	0.498557	65	0.240973
213	71	Chamdream	80	7	30	17.73	5.65	0.92	0.495305	52	0.230173
214	72	Chamdream	80	7	45	17.73	5.65	0.92	0.528972	32	0.140723
215	72	Chamdream	80	7	45	17.73	5.65	0.92	0.500189	38	0.130449
216	72	Chamdream	80	7	45	17.73	5.65	0.92	0.5308	35	0.133119
217	73	Chamdream	40	10	15	17.73	5.65	0.92	0.207747	288	1.29769
218	73	Chamdream	40	10	15	17.73	5.65	0.92	0.198234	284	1.27186
219	73	Chamdream	40	10	15	17.73	5.65	0.92	0.192176	285	1.20815
220	74	Chamdream	40	10	30	17.73	5.65	0.92	0.351312	146	0.712009
221	74	Chamdream	40	10	30	17.73	5.65	0.92	0.335451	147	0.710509
222	74	Chamdream	40	10	30	17.73	5.65	0.92	0.35773	151	0.710326
223	75	Chamdream	40	10	45	17.73	5.65	0.92	0.412122	147	0.548774
224	75	Chamdream	40	10	45	17.73	5.65	0.92	0.400697	132	0.578965
225	75	Chamdream	40	10	45	17.73	5.65	0.92	0.416085	115	0.576084
226	76	Chamdream	60	10	15	17.73	5.65	0.92	0.239773	261	1.1567
227	76	Chamdream	60	10	15	17.73	5.65	0.92	0.224997	257	1.18239
228	76	Chamdream	60	10	15	17.73	5.65	0.92	0.241036	213	1.24585
229	77	Chamdream	60	10	30	17.73	5.65	0.92	0.394004	115	0.479031
230	77	Chamdream	60	10	30	17.73	5.65	0.92	0.413478	105	0.448048
231	77	Chamdream	60	10	30	17.73	5.65	0.92	0.415366	108	0.47893
232	78	Chamdream	60	10	45	17.73	5.65	0.92	0.457629	83	0.315626
233	78	Chamdream	60	10	45	17.73	5.65	0.92	0.456379	76	0.314454
234	78	Chamdream	60	10	45	17.73	5.65	0.92	0.466391	89	0.314524
235	79	Akibare	40	7	15	19.59	6.27	0.31	0.216077	273	1.27887
236	79	Akibare	40	7	15	19.59	6.27	0.31	0.218027	297	1.39113
237	79	Akibare	40	7	15	19.59	6.27	0.31	0.224916	257	1.33262
238	80	Akibare	40	7	30	19.59	6.27	0.31	0.297039	178	1.00949
239	80	Akibare	40	7	30	19.59	6.27	0.31	0.294836	217	1.01881
240	80	Akibare	40	7	30	19.59	6.27	0.31	0.292388	238	0.993502
241	81	Akibare	40	7	45	19.59	6.27	0.31	0.510146	139	0.533431
242	81	Akibare	40	7	45	19.59	6.27	0.31	0.508225	134	0.572915
243	81	Akibare	40	7	45	19.59	6.27	0.31	0.540055	139	0.532256
244	82	Akibare	60	7	15	19.59	6.27	0.31	0.222257	246	1.1565
245	82	Akibare	60	7	15	19.59	6.27	0.31	0.227667	245	1.13939
246	82	Akibare	60	7	15	19.59	6.27	0.31	0.21361	254	1.10876
247	83	Akibare	60	7	30	19.59	6.27	0.31	0.33378	149	0.726086
248	83	Akibare	60	7	30	19.59	6.27	0.31	0.340154	162	0.718173
249	83	Akibare	60	7	30	19.59	6.27	0.31	0.329145	179	0.709911
250	84	Akibare	60	7	45	19.59	6.27	0.31	0.458784	97	0.525376
251	84	Akibare	60	7	45	19.59	6.27	0.31	0.483219	89	0.52836
252	84	Akibare	60	7	45	19.59	6.27	0.31	0.455535	104	0.502797
253	85	Akibare	80	7	15	19.59	6.27	0.31	0.29723	224	0.788453
254	85	Akibare	80	7	15	19.59	6.27	0.31	0.280843	216	0.798124
255	85	Akibare	80	7	15	19.59	6.27	0.31	0.286991	220	0.803898
256	86	Akibare	80	7	30	19.59	6.27	0.31	0.451093	109	0.368426
257	86	Akibare	80	7	30	19.59	6.27	0.31	0.447232	97	0.39028
258	86	Akibare	80	7	30	19.59	6.27	0.31	0.419751	112	0.364734
259	87	Akibare	80	7	45	19.59	6.27	0.31	0.561223	45	0.234332
260	87	Akibare	80	7	45	19.59	6.27	0.31	0.540098	43	0.239036
261	87	Akibare	80	7	45	19.59	6.27	0.31	0.570847	48	0.240195
262	88	Akibare	40	10	15	19.59	6.27	0.31	0.185154	311	1.6295
263	88	Akibare	40	10	15	19.59	6.27	0.31	0.197267	330	1.66546
264	88	Akibare	40	10	15	19.59	6.27	0.31	0.187452	328	1.70716
265	89	Akibare	40	10	30	19.59	6.27	0.31	0.256027	275	1.35259
266	89	Akibare	40	10	30	19.59	6.27	0.31	0.240623	292	1.35688
267	89	Akibare	40	10	30	19.59	6.27	0.31	0.253737	274	1.3332
268	90	Akibare	40	10	45	19.59	6.27	0.31	0.33763	226	1.11272
269	90	Akibare	40	10	45	19.59	6.27	0.31	0.339092	245	1.11008
270	90	Akibare	40	10	45	19.59	6.27	0.31	0.324512	249	1.02389
271	91	Akibare	60	10	15	19.59	6.27	0.31	0.25382	291	1.18271
272	91	Akibare	60	10	15	19.59	6.27	0.31	0.233339	263	1.19679
273	91	Akibare	60	10	15	19.59	6.27	0.31	0.244333	316	1.21844
274	92	Akibare	60	10	30	19.59	6.27	0.31	0.343495	182	0.753511
275	92	Akibare	60	10	30	19.59	6.27	0.31	0.346416	185	0.713976
276	92	Akibare	60	10	30	19.59	6.27	0.31	0.336389	182	0.779689
277	93	Akibare	60	10	45	19.59	6.27	0.31	0.422389	147	0.571634
278	93	Akibare	60	10	45	19.59	6.27	0.31	0.43973	146	0.57288
279	93	Akibare	60	10	45	19.59	6.27	0.31	0.447676	135	0.56361
280	94	Samgwang	40	7	15	17.14	5.85	0.25	0.176536	320	1.34167
281	94	Samgwang	40	7	15	17.14	5.85	0.25	0.181011	302	1.30914
282	94	Samgwang	40	7	15	17.14	5.85	0.25	0.185077	318	1.32513
283	95	Samgwang	40	7	30	17.14	5.85	0.25	0.260116	184	1.00974
284	95	Samgwang	40	7	30	17.14	5.85	0.25	0.25305	197	1.01184
285	95	Samgwang	40	7	30	17.14	5.85	0.25	0.25584	204	1.02593
286	96	Samgwang	40	7	45	17.14	5.85	0.25	0.426976	125	0.539484
287	96	Samgwang	40	7	45	17.14	5.85	0.25	0.441078	123	0.546016
288	96	Samgwang	40	7	45	17.14	5.85	0.25	0.434066	122	0.558035
289	97	Samgwang	60	7	15	17.14	5.85	0.25	0.181798	302	1.13849
290	97	Samgwang	60	7	15	17.14	5.85	0.25	0.179074	268	1.14346
291	97	Samgwang	60	7	15	17.14	5.85	0.25	0.187023	228	1.09133
292	98	Samgwang	60	7	30	17.14	5.85	0.25	0.26474	166	0.764794
293	98	Samgwang	60	7	30	17.14	5.85	0.25	0.272817	143	0.726763
294	98	Samgwang	60	7	30	17.14	5.85	0.25	0.278071	142	0.704993
295	99	Samgwang	60	7	45	17.14	5.85	0.25	0.339038	98	0.468166
296	99	Samgwang	60	7	45	17.14	5.85	0.25	0.354425	82	0.452436
297	99	Samgwang	60	7	45	17.14	5.85	0.25	0.329054	89	0.483072
298	100	Samgwang	80	7	15	17.14	5.85	0.25	0.174843	268	0.975645
299	100	Samgwang	80	7	15	17.14	5.85	0.25	0.185058	255	0.987521
300	100	Samgwang	80	7	15	17.14	5.85	0.25	0.190882	265	0.967848
301	101	Samgwang	80	7	30	17.14	5.85	0.25	0.288989	114	0.53489
302	101	Samgwang	80	7	30	17.14	5.85	0.25	0.310719	113	0.542125
303	101	Samgwang	80	7	30	17.14	5.85	0.25	0.297055	141	0.560603
304	102	Samgwang	80	7	45	17.14	5.85	0.25	0.346002	59	0.299769
305	102	Samgwang	80	7	45	17.14	5.85	0.25	0.363191	51	0.275537
306	102	Samgwang	80	7	45	17.14	5.85	0.25	0.33831	60	0.282991
307	103	Samgwang	40	10	15	17.14	5.85	0.25	0.171107	348	1.45641
308	103	Samgwang	40	10	15	17.14	5.85	0.25	0.160671	322	1.48062
309	103	Samgwang	40	10	15	17.14	5.85	0.25	0.164593	348	1.39677
310	104	Samgwang	40	10	30	17.14	5.85	0.25	0.210701	226	1.14211
311	104	Samgwang	40	10	30	17.14	5.85	0.25	0.220143	211	1.06335
312	104	Samgwang	40	10	30	17.14	5.85	0.25	0.213499	215	1.07815
313	105	Samgwang	40	10	45	17.14	5.85	0.25	0.24884	196	0.82693
314	105	Samgwang	40	10	45	17.14	5.85	0.25	0.26282	160	0.863739
315	105	Samgwang	40	10	45	17.14	5.85	0.25	0.255274	167	0.860778
316	106	Samgwang	60	10	15	17.14	5.85	0.25	0.172722	308	1.33545
317	106	Samgwang	60	10	15	17.14	5.85	0.25	0.173772	297	1.36372
318	106	Samgwang	60	10	15	17.14	5.85	0.25	0.171127	270	1.30639
319	107	Samgwang	60	10	30	17.14	5.85	0.25	0.24655	178	0.857326
320	107	Samgwang	60	10	30	17.14	5.85	0.25	0.267116	185	0.866427
321	107	Samgwang	60	10	30	17.14	5.85	0.25	0.266057	183	0.803053
322	108	Samgwang	60	10	45	17.14	5.85	0.25	0.277484	114	0.600912
323	108	Samgwang	60	10	45	17.14	5.85	0.25	0.293561	110	0.572811
324	108	Samgwang	60	10	45	17.14	5.85	0.25	0.286191	117	0.57338
